# Supplementary material for: Use of Alternative Gelling Agents Reveals the Role of Rhamnolipids in Pseudomonas aeruginosa Surface Motility
Source: Biomolecules. 2021 Oct 6;11(10):1468. doi: 10.3390/biom11101468 (PMC8533327; doi:10.3390/biom11101468)
Supplement: Supplementary file 1 [file biomolecules-11-01468-s001.zip]

Archive with 1 entries (1 files):
- biomolecules-1338387-supplementary.pdf
